# Supplementary material for: N-Acetylcysteine Treatment May Compensate Motor Impairments through Dopaminergic Transmission Modulation in a Striatal 6-Hydroxydopamine Parkinson’s Disease Rat Model
Source: Antioxidants (Basel). 2023 Jun 11;12(6):1257. doi: 10.3390/antiox12061257 (PMC10295771; doi:10.3390/antiox12061257)
Supplement: Supplementary file 1 [file antioxidants-12-01257-s001.zip]

Archive with 1 entries (1 files):
- antioxidants-2358614-supplementary.pdf
